# Supplementary material for: Identifying Mutually Exclusive Gene Sets with Prognostic Value and Novel Potential Driver Genes in Patients with Glioblastoma
Source: Biomed Res Int. 2019 Nov 5;2019:4860367. doi: 10.1155/2019/4860367 (PMC6878817; doi:10.1155/2019/4860367)
Supplement: Supplementary Materials — Supplementary Table S1: MEGSs identified by MEGSA. Supplementary Table S2: univariate Cox proportional hazards analysis. [file 4860367.f1.zip]

Archive with 2 entries (2 files):
- 4860367.f1/Table S1.docx
- 4860367.f1/Table S2.docx
